# Supplementary material for: Interdisciplinary Oral Nutrition Support and Supplementation After Hip Fracture Surgery in Older Adult Inpatients: A Global Cross-Sectional Survey (ONS-STUDY)
Source: Nutrients. 2025 Jan 10;17(2):240. doi: 10.3390/nu17020240 (PMC11767526; doi:10.3390/nu17020240)
Supplement: Supplementary file 1 [file nutrients-17-00240-s001.zip]

Archive with 1 entries (1 files):
- nutrients-3390505-supplementary.pdf
